# Supplementary material for: Partial Substitution of Corn Grain in the Diet with Beet Pulp Reveals Increased Ruminal Acetate Proportion and Circulating Insulin Levels in Korean Cattle Steers
Source: Animals (Basel). 2022 May 31;12(11):1419. doi: 10.3390/ani12111419 (PMC9179527; doi:10.3390/ani12111419)
Supplement: Supplementary file 1 [file animals-12-01419-s001.zip]

Archive with 1 entries (1 files):
- animals-1708904-supplementary.pdf
